# Supplementary material for: Lanthanide-Based Organic Salts: Synthesis, Characterization, and Cytotoxicity Studies
Source: Molecules. 2023 Oct 18;28(20):7152. doi: 10.3390/molecules28207152 (PMC10608950; doi:10.3390/molecules28207152)
Supplement: Supplementary file 1 [file molecules-28-07152-s001.zip]

Archive with 1 entries (1 files):
- molecules-2562810-supplementary.pdf
